# Supplementary material for: 5′ UTR variant in the NDP gene leads to incorrect splicing and familial exudative vitreoretinopathy
Source: Orphanet J Rare Dis. 2025 Oct 31;20:553. doi: 10.1186/s13023-025-03724-1 (PMC12577050; doi:10.1186/s13023-025-03724-1)
Supplement: Supplementary file 1 — Additional file 1. [file 13023_2025_3724_MOESM1_ESM.xlsx]

## Sheet: Sheet1
Additional table 1 The characteristics of variations in 5'UTR of NDP gene and clinical phenotypes
Case	Region	Variations	Sex	Age at diagnosis	disease	Clinical phonotype	SpliceAI	dbscSNV	MaxEntScan	RDDC	GERP(NR)	GERP(RS)	Function experiment	PMID
1	exon 1	c.-386_-310del	male	6 M	ROP	Born at 26 weeks’ gestation, microphthalmos in the right eye (ROP stage 5), peripheral vascular attenuation in the left eye (ROP stage 3). Bilateral, high myopia (−5.0 DS right, −6.5 DS left) and right divergent squint.	N/A	N/A	N/A	N/A	5.6539	4.6377	N/A	11748312
2		c.-391_-380delCTCTCTCTCCCTinsGTCTCTC	female	34 W	ROP	Born at 26 weeks’ gestation, bilateral retiN/Al laser therapy for stage 3 threshold ROP at 34 weeks. At 17 months of age, bilateral cataract was documented. A total, fixed, retiN/Al detachment (stage 5) was identified in the left eye. An inferior, subtotal, tractioN/Al, retiN/Al detachment was documented for the right eye and the patient underwent right vitreolensectomy resulting in flattening of…	N/A	N/A	N/A	N/A	5.3737	2.5346	N/A	11748312
3		c.-396_-383delTCCCTCTCTCTCTC	male	5 M	ROP	N/A	SpliceAI=G|NDP|0.00|0.00|0.00|0.00|39|-35|0|-35	N/A	N/A	N/A	4.8174	2.5517	N/A	17296899
4		ATTGTGTCCActctctctctccCCTCCAAATG(ins 12 bp)	male	1 M	ND	N/A	N/A	N/A	N/A	N/A	N/A	N/A	N/A	17296899
5		TCTCTCTCCCtctctctctctcccTCTCTCTCTC(del 14 bp)	male	N/A	ROP	N/A	N/A	N/A	N/A	N/A	N/A	N/A	N/A	11322656
6		TCTCTCTCCCtctctctctcccTCTCTCTCTC(ins 12bp)	male	N/A	ROP	N/A	N/A	N/A	N/A	N/A	N/A	N/A	N/A	11322656
7		CTCTCTCTCTctctctctctCCCTCTCTCT(ins 10 bp)	male	41 Y	ND	Born blind, hearing loss, mental retardation	N/A	N/A	N/A	N/A	N/A	N/A	N/A	7627181
8		CTCTCTCTCTctctctctctCCCTCTCTCT(ins 10 bp)	male	16 Y	ND	Born blind, hearing loss	N/A	N/A	N/A	N/A	N/A	N/A	N/A	7627181
9		c.-343A>G	female	24 W	ROP	Aggressive posterior ROP (4A/3)	SpliceAI=C|NDP|0.00|0.00|0.00|0.00|4|-27|-26|-27	N/A	N/A	N/A	5.73	5.73	N/A	21151595
10	intron 1	c.-208+1G>A	male	9 Y	ND	Typical ophthalmological features, mental disturbances and hearing impairment	SpliceAI=T|NDP|0.02|-0.00|0.00|0.99|45|-10|35|1	0.9999	8.182	1. inserting 416 bp of intron 1 (alternative splicing donor); 2. exon 1 skipping	5.73	5.73	N/A	8807344
11			male	N/A	N/A	N/A								34582765
12		c.-208+2T>G	N/A	N/A	ND	N/A	SpliceAI=C|NDP|0.04|-0.00|0.00|0.99|46|-8|34|2	0.9999	7.6472		5.73	5.73	N/A	20340138
13		c.-208+5G>A	male	N/A	ND	N/A	SpliceAI=T|NDP|0.00|0.00|0.00|0.13|49|-1|39|5	0.8606	2.0801		5.73	5.73	N/A	20340138
14			male	7 M	FEVR	bilateral retinal folds, macular ectopia, retrolental fibroplasias, and persistent hyaloid remnant								33588793
15		c.-207-1G>A	male	1.5 Y	ND	N/A	SpliceAI=T|NDP|0.47|0.80|0.00|0.00|-9|-1|-9|-42	0.9999	8.7504	1. deleting 8 bp of exon2; 2. exon 2 skipping	5.8099	5.8099	N/A	22786811
16	exon 2	c.-167_-166delinsAAGG	male	9 Y	FEVR	Born with binocular leukocoria, binocular vision loss, corneal degeneration and lens opacity in the right eye, and the corneal leucoma in the left eye	SpliceAI=CCTT|NDP|0.07|0.00|0.25|0.07|42|34|0|0	N/A	N/A	deleting 339 bp of exon2	5.8099	2.1535	Part of exon 2 del	this study
17			male	31 Y	FEVR	Born blind								this study
18		c.-77A>G	male	N/A	FEVR*	Disc-dragging with macular ectopia in the right eye and total RD in the left eye were evident	SpliceAI=C|NDP|0.00|0.00|0.00|0.21|-4|-2|0|-4	N/A	N/A	N/A	5.51	4.34	The expression of NDP decreased	26908610
19			male	N/A	FEVR*	A fibrovascular stalk (arrowhead) emaN/Ating from the disc to the periphery in the right eye and disc-dragging with macular ectopia in the left eye								26908610
20		c.-78T>C	male	6 M	FEVR	Bilateral retiN/Al folds, macular ectopia, retrolental fibroplasia and retiN/Al detachment.	SpliceAI=C|NDP|0.00|0.00|0.00|0.00|-5|-3|-2|-5	N/A	N/A	N/A	5.51	5.51		33588793
21			male	7 Y	FEVR	Retrolental fibroplasias and retiN/Al detachment. Vision was restricted to light perception in the left eye but no light perception in the right eye, could not follow a moving finger with either eye								33588793
22			male	5 Y	FEVR	Blind since the age of five, presented with bilateral retrolental fibroplasias, retiN/Al detachment and a flat anterior chamber								33588793
week,W; month, M; year, Y;*patients also carry RCBTB1: c.1172+1G>A (p.Glu349Glyfs*17); spliceAI=ALLELE|SYMBOL|DS_AG|DS_AL|DS_DG|DS_DL|DP_AG|DP_AL|DP_DG|DP_DL.
